# Supplementary material for: Ratiometric Fluorescent Probes Based on Isosteviol with Identification of Maleic Acid in Starchy Foods
Source: Foods. 2025 Apr 28;14(9):1541. doi: 10.3390/foods14091541 (PMC12071534; doi:10.3390/foods14091541)
Supplement: Supplementary file 1 [file foods-14-01541-s001.zip]

Archive with 1 entries (1 files):
- foods-3507417-supplementary.pdf
